# Supplementary material for: Migraine is not a risk factor for glaucoma: Evidence from a bidirectional Mendelian randomization study
Source: Medicine (Baltimore). 2026 Jun 26;105(26):e49427. doi: 10.1097/MD.0000000000049427 (PMC13313701; doi:10.1097/MD.0000000000049427)
Supplement: Supplementary file 1 [file medi-105-e49427-s001.xls]

## Sheet: Table S1
Characteristics of Migraine SNPs on Glaucoma and its subtypes
SNP	effect_allele.exposure	other_allele.exposure	eaf.exposure	beta.exposure	se.exposure	pval.exposure	samplesize.exposure	R^2	F
rs138931689	A	G	0.04063	0.197	0.0431	4.85702e-06	184654	0.00302549	560.358
rs35877876	T	C	0.04693	0.1984	0.0395	5.24095e-07	184654	0.00352118	652.491
rs4849052	C	T	0.9834	-0.3298	0.066	5.91494e-07	184654	0.00355115	658.065
rs143370621	G	A	0.04631	-0.1868	0.0396	2.323e-06	184654	0.00308224	570.901
rs9349379	G	A	0.4511	-0.0921	0.0166	2.95502e-08	184654	0.00420064	778.928
rs1144709	T	C	0.2502	-0.0957	0.0193	6.697e-07	184654	0.00343626	636.701
rs3003958	A	G	0.3302	0.0884	0.0176	5.06804e-07	184654	0.00345666	640.493
rs7398375	G	C	0.3325	0.0912	0.0178	2.88403e-07	184654	0.00369201	684.263
rs12828811	G	A	0.1452	-0.1105	0.0237	3.094e-06	184654	0.003031	561.381
rs113409543	G	C	0.004584	-0.6429	0.1331	1.359e-06	184654	0.00377195	699.135
rs10770255	T	A	0.07509	0.1443	0.0314	4.14897e-06	184654	0.00289231	535.619
rs145281382	T	C	0.05162	0.1757	0.0373	2.51403e-06	184654	0.00302255	559.812
rs2301798	T	C	0.06235	-0.1773	0.0346	3.07999e-07	184654	0.00367557	681.205
Characteristics of Migraine with Aura SNPs on Glaucoma and its subtypes
SNP	effect_allele.exposure	other_allele.exposure	eaf.exposure	beta.exposure	se.exposure	pval.exposure	samplesize.exposure	R^2	F
rs4849052	C	T	0.9835	-0.5351	0.1018	1.49001e-07	179648	0.00929305	1685.12
rs13088480	C	T	0.4693	0.1187	0.0247	1.57801e-06	179648	0.00701829	1269.72
rs3856982	C	T	0.1571	-0.1683	0.0339	7.02393e-07	179648	0.00750154	1357.81
rs189638748	A	G	0.009006	0.6609	0.1436	4.189e-06	179648	0.00779659	1411.63
rs73004193	G	A	0.03346	0.3389	0.0717	2.29198e-06	179648	0.0074288	1344.54
rs62457050	T	C	0.132	0.1752	0.0376	3.10199e-06	179648	0.00703383	1272.55
rs7135461	A	C	0.5373	0.1195	0.0247	1.357e-06	179648	0.00710039	1284.68
rs16035	G	T	0.5029	-0.1279	0.0248	2.44901e-07	179648	0.00817893	1481.43
rs382583	C	T	0.8607	0.1643	0.036	4.87304e-06	179648	0.00647304	1170.43
Characteristics of Migraine without Aura SNPs on Glaucoma and its subtypes
SNP	effect_allele.exposure	other_allele.exposure	eaf.exposure	beta.exposure	se.exposure	pval.exposure	samplesize.exposure	R^2	F
rs34583461	C	A	0.01838	0.4637	0.1016	4.97405e-06	179322	0.00775877	1402.18
rs11681583	G	A	0.3139	0.1288	0.028	4.34901e-06	179322	0.00714563	1290.58
rs2431529	G	A	0.382	-0.1298	0.0268	1.276e-06	179322	0.00795484	1437.9
rs11768262	A	C	0.1345	-0.1776	0.0379	2.84603e-06	179322	0.00734354	1326.58
rs111823172	T	C	0.004729	1.0385	0.2184	1.97902e-06	179322	0.010152	1839.14
rs76757807	G	C	0.02856	0.3736	0.0816	4.67003e-06	179322	0.00774494	1399.66
rs1155688	A	G	0.7745	-0.1478	0.0312	2.10499e-06	179322	0.00763039	1378.8
rs4612935	T	G	0.7681	0.1434	0.0309	3.37901e-06	179322	0.00732566	1323.33
rs73145783	G	A	0.1259	0.2039	0.0392	2.03002e-07	179322	0.00915064	1656.05
rs74925396	G	A	0.02799	0.3987	0.0818	1.096e-06	179322	0.0086496	1564.58
Characteristics of Glaucoma SNPs on Migraine and its subtypes
SNP	effect_allele.exposure	other_allele.exposure	eaf.exposure	beta.exposure	se.exposure	pval.exposure	samplesize.exposure	R^2	F
rs75136962	C	A	0.04798	-0.308	0.0406	3.43875e-14	218792	0.00866638	1912.69
rs3176860	G	A	0.3694	0.1107	0.0174	2.09098e-10	218792	0.00570921	1256.29
rs1547725	C	T	0.8316	-0.1847	0.0227	3.96004e-16	218792	0.00955477	2110.66
rs2346206	A	G	0.4897	0.0934	0.0168	2.773e-08	218792	0.00435993	958.086
rs4696779	C	T	0.4535	0.1178	0.0168	2.75486e-12	218792	0.00687841	1515.35
rs2745572	G	A	0.4001	-0.1323	0.0172	1.685e-14	218792	0.00840228	1853.91
rs116447526	C	T	0.09795	0.1644	0.0282	5.70506e-09	218792	0.00477605	1049.97
rs2472494	C	T	0.6302	-0.1487	0.0175	1.66418e-17	218792	0.0103062	2278.37
rs504318	T	A	0.4813	-0.1124	0.0168	2.22024e-11	218792	0.00630804	1388.9
rs72688219	A	G	0.07969	-0.1924	0.0317	1.33401e-09	218792	0.00542973	1194.46
rs4886778	A	C	0.4854	-0.1941	0.0167	3.78268e-31	218792	0.0188213	4196.91
rs9913911	G	A	0.3782	-0.1432	0.0174	1.68306e-16	218792	0.00964469	2130.71
Characteristics of Open-angle Glaucoma SNPs on Migraine and its subtypes
SNP	effect_allele.exposure	other_allele.exposure	eaf.exposure	beta.exposure	se.exposure	pval.exposure	samplesize.exposure	R^2	F
rs1547725	C	T	0.8319	-0.2444	0.0312	4.99689e-15	214634	0.016706	3646.55
rs61200773	A	G	0.04616	0.3155	0.0551	1.02499e-08	214634	0.00876537	1897.96
rs75136962	C	A	0.04816	-0.3524	0.0558	2.68201e-10	214634	0.0113855	2471.84
rs17833038	T	A	0.4636	0.1569	0.0231	1.04496e-11	214634	0.0122436	2660.44
rs2745572	G	A	0.4005	-0.1581	0.0237	2.31526e-11	214634	0.0120029	2607.5
rs2518723	T	C	0.5156	-0.1901	0.0231	1.9971e-16	214634	0.0180514	3945.64
rs2472494	C	T	0.6306	-0.1753	0.0239	2.45076e-13	214634	0.0143168	3117.47
rs10448285	T	C	0.3674	-0.1673	0.024	3.17614e-12	214634	0.0130104	2829.26
rs17125973	G	A	0.2646	-0.1442	0.0263	4.22202e-08	214634	0.00809234	1751.04
rs33912345	A	C	0.7104	-0.1549	0.0254	1.02899e-09	214634	0.00987266	2140.12
rs4886778	A	C	0.4856	-0.321	0.023	2.01697e-44	214634	0.0514778	11648.4
rs9913911	G	A	0.3786	-0.1659	0.0238	3.42373e-12	214634	0.0129501	2815.98
Characteristics of Angle-closure Glaucoma SNPs on Migraine and its subtypes
SNP	effect_allele.exposure	other_allele.exposure	eaf.exposure	beta.exposure	se.exposure	pval.exposure	samplesize.exposure	R^2	F
rs75771583	A	G	0.01107	1.5259	0.32	1.85102e-06	210789	0.0509795	11323.1
rs6758808	T	A	0.173	0.3945	0.0798	7.56397e-07	210789	0.0445324	9824.34
rs78675748	A	G	0.03295	0.8106	0.1772	4.80198e-06	210789	0.0418743	9212.32
rs1027182	C	T	0.9474	-0.633	0.1386	4.97898e-06	210789	0.0399353	8767.99
rs117534234	A	C	0.01523	1.1879	0.26	4.91496e-06	210789	0.0423277	9316.47
rs9794146	T	A	0.7021	-0.3187	0.066	1.34499e-06	210789	0.0424877	9353.26
rs2216160	C	T	0.6115	0.2841	0.0622	4.88e-06	210789	0.0383495	8405.94
rs9508080	A	G	0.5376	-0.2762	0.0593	3.23802e-06	210789	0.0379275	8309.8
rs7993343	C	T	0.9691	-0.8909	0.1893	2.53799e-06	210789	0.0475352	10519.9
rs28556277	C	T	0.194	-0.3677	0.0777	2.19301e-06	210789	0.0422819	9305.94
rs9609576	G	A	0.2088	0.339	0.0735	3.93704e-06	210789	0.0379705	8319.58
